# Supplementary material for: Temporal Changes in Invasive Group B Streptococcus Serotypes: Implications for Vaccine Development
Source: PLoS One. 2016 Dec 30;11(12):e0169101. doi: 10.1371/journal.pone.0169101 (PMC5201280; doi:10.1371/journal.pone.0169101)
Supplement: S1 Dataset — (XLSX) [file pone.0169101.s001.xlsx]

## Sheet: 2005-2014
Year	Age	EOD/LOD	GENDER	BIRTH_WEIGHT	Gestation	CULTSITE 1=Bld, 2=CSF, 3=both, 4=bld&suggestive	Mum HIV status	Disease Serotype	OUTCOME	CSF yes/no	PMN	LYMPHS	RBC
2005	1	EOD	Male	1170	30	1	Negative		Discharged	Yes	0	0	0
2005	19	LOD	Male	2000	36	1	Positive		Discharged	Yes	0	9	10000
2005	0	EOD	Male	3370	38	1	Negative		Discharged	not found
2005	1	EOD	Male	3300	38	1			demised	not found
2005	31	LOD	Male			2	Positive		demised	Yes	496	24	18
2005	0	EOD	Female	2820	38	1	Negative		Discharged	Yes	13	6	115
2005	5	EOD	Male			1	Negative		Discharged	Yes	1	1	1
2005	15	LOD	Female	2400	38	1	Negative		Discharged	Yes	0	5	135
2005	0	EOD	Female	1100	32	1	Negative		Discharged	Yes	0	0	62
2005	1	EOD	Male	3050	38	1	Positive		Discharged	Yes	2	1	500
2005	1	EOD	Male			1	Positive		Discharged	Yes	0	0	943
2005	0	EOD	Male			3	Negative		Discharged	Yes	0	0	0
2005	12	LOD	Male	3050	38	4	Positive		Discharged	Yes	2	18	10000
2005	0	EOD	Female	3220	38	4	Negative		Discharged	Yes	300	120	10000
2005	2	EOD	Male	2700	40	2			Discharged	Yes	1156	204	2640
2005	0	EOD	Female	2730	38	1	Negative		Discharged	Yes	0	1	10000
2005	11	LOD	Male			1	Positive		demised	Yes	0	0	10000
2005	86	LOD	Male	2400	34	1	Positive		Discharged	Yes	0	0	0
2005	0	EOD	Female	1320	28	1	Positive		Discharged	Yes	4	2	10000
2005	1	EOD	Female	3950	38	1	Positive		Discharged	Yes	10	0	800
2005	0	EOD	Female	2810	38	1			Discharged	Yes	0	0	221
2005	33	LOD	Female	1950		4	Positive		Discharged	Yes	31	18	10000
2005	0	EOD	Female	2680	36	1	Negative		Discharged	not found
2005	51	LOD	Female	1930	30	1	Positive		Discharged	Yes	0	0	0
2005	11	LOD	Male	1730	28	3	Positive		Discharged	Yes	400	0	0
2005	74	LOD	Female			3	Positive		demised	Yes	25	5	0
2005	10	LOD	Female	2405	38	4	Positive		Discharged	Yes	560	400	0
2005	14	LOD	Female	3450	38	2	Positive		Discharged	Yes	2160	2403	320
2005	1	EOD	Female	3000	38	4	Negative		Discharged	Yes	0	63	240
2005	8	LOD	Female	3000	38	1	Negative		Discharged	Yes	3	0	10000
2005	4	EOD	Male	2910	38	1	Positive		Discharged	Yes	0	0	0
2005	9	LOD	Male	2500	38	3	Positive		demised	Yes	1001	1001	0
2005	17	LOD	Female	2800	38	4	Negative		Discharged	Yes	180	200	10000
2005	0	EOD	Male	2410	38	1	Negative		Discharged	Yes	0	0	0
2005	11	LOD	Male	1840	33	3	Negative	III	Discharged	Yes	0	2	4
2005	0	EOD	Female	3610	38	1	Negative	III	Discharged	Yes	0	0	72
2005	19	LOD	Male	3340	38	1	Negative	III	Discharged	Yes	0	3	0
2005	11	LOD	Male	3300	38	4	Positive	III	Discharged	Yes	198	249	0
2005	10	LOD	Female	3098	38	1	Positive	III	Discharged	Yes	0	2	0
2005	0	EOD	Male	3920	37	1	Negative	II	Discharged	Yes	0	0	960
2005	0	EOD	Female	1430	33	1	Positive	V	Discharged	Yes	0	0	10000
2005	0	EOD	Male	3100	38	1		III	Discharged	Yes	0	0	0
2005	0	EOD	Male	3430	38	1	Positive	Ia	Discharged	Yes	0	1	5
2005	0	EOD	Female	2280	33	4	Negative	III	Discharged	Yes	35	6	4880
2005	1	EOD	Female	2600	38	1	Negative	IV	Discharged	Yes	0	0	10000
2005	0	EOD	Female	3300	38	4	Negative	III	Discharged	Yes	9	14	10000
2005	12	LOD	Male	3300	40	1	Negative	III	Discharged	Yes	0	0	0
2005	14	LOD	Male	3000	38	1	Positive	III	Discharged	Yes	0	0	0
2005	0	EOD	Male	1390	29	1		III	demised	not found
2005	0	EOD	Female	2600	36	1	Negative		Discharged	Yes	0	0	104
2005	9	LOD	Female	2450	36	3	Negative	Ia	demised	Yes	43	31	0
2005	14	LOD	Male	1430	32	1	Positive		Discharged	Yes	0	0	0
2005	0	EOD	Female	1410	28	4	Negative	V	Discharged	Yes	7	35	10000
2005	11	LOD	Female	2600	36	3	Positive	III	Discharged	Yes	7	1	10000
2005	0	EOD	Male	3160	38	1	Negative	III	Discharged	Yes	0	0	10000
2005	6	EOD	Female	1940	35	2	Positive	Ia	Discharged	Yes	0	2	5
2005	89	LOD	Female	2370	37	1		V	Discharged	not done
2005	0	EOD	Female	3400	38	1	Negative		Discharged	not found
2005	10	LOD	Female	2800	38	4	Negative	III	Discharged	Yes	20	25	10000
2005	0	EOD	Male	2770	36	1			Discharged	not found
2005	0	EOD	Female	1150	34	1	Negative	III	Discharged	not found
2005	21	LOD	Female	2400	36	1	Positive	III	Discharged	Yes	0	2	0
2005	8	LOD	Female	3150	40	3	Negative		Discharged	Yes	0	0	0
2005	37	LOD	Female	3400	38	1	Negative	III	Discharged	Yes	0	1	0
2005	1	EOD	Male	3400	38	1	Positive		Discharged	Yes	1	3	225
2005	25	LOD	Female	2060	38	1	Positive		Discharged	Yes	0	0	10000
2005	28	LOD	Female	3010	38	3	Positive	III	Discharged	Yes	7	4	10000
2005	3	EOD	Female	2510	38	1	Negative	Ia	Discharged	Yes	0	0	41
2005	18	LOD	Male	3500	40	3	Negative	III	Discharged	Yes	13	3	0
2005	4	EOD	Male	2800	37	3		III	Discharged	Yes	13	4	61
2005	1	EOD	Male	1750	34	1	Negative	Ia	Discharged	Yes	0	0	0
2005	0	EOD	Male	1200	30	1	Positive		Discharged	Yes	0	4	2000
2005	1	EOD	Male	980	30	1	Negative	III	Discharged	Yes	0	0	0
2005	1	EOD	Male	3200	38	1	Positive		Discharged	Yes	0	0	41
2005	11	LOD	Female	2800	38	3	Positive	III	Discharged	Yes	145	26	7
2005	48	LOD	Female	1150	26	1		III	demised	Yes	0	0	10000
2005	9	LOD	Male	1900	33	1	Positive		demised	Yes	0	0	5
2005	16	LOD	Female	2000	38	3	Positive		demised	Yes	1300	940	0
2005	7	LOD	Male	2600	38	4	Negative	III	Discharged	Yes	900	100	300
2005	0	EOD	Female	3250	40	1	Positive	III	Discharged	Yes	0	9	960
2005	1	EOD	Female	1450	34	1	Negative		Discharged	Yes	0	1	0
2005	4	EOD	Male	1890	34	1	Negative		Discharged	Yes	1	1	5
2005	10	LOD	Female			3		Ia	Discharged	Yes	64	3	8
2005	6	EOD	Male	2800	38	3	Positive	III	demised	Yes	36	0	0
2006	0	EOD	Male	1400	28	1	Positive	III	demised	not found
2006	6	EOD	Male	2400	38	2	Negative	III	Discharged	Yes	35	215	0
2006	44	LOD	Male			1	Positive	III	demised	not done
2006	80	LOD	Female	4100	40	4			Discharged	Yes	270	30	0
2006	20	LOD	Male	3010	38	1	Positive	Ia	Discharged	Yes	0	0	0
2006	16	LOD	Female	2300	38	1			demised	not done
2006	11	LOD	Female	3050	37	2	Negative	III	Discharged	Yes	532	28	10000
2006	11	LOD	Male	3000	38	2	Positive	III	Discharged	Yes	350	250	200
2006	15	LOD	Male	2800	38	2	Positive	III	Discharged	Yes	90	200	1000
2006	20	LOD	Male	3450	38	1			Discharged	Yes	0	4	0
2006	35	LOD	Male	1550	28	1	Negative		Discharged	Yes	0	0	36
2006	1	EOD	Male	3900	38	4	Positive		Discharged	Yes	310	100	60
2006	10	LOD	Female	1900	34	1	Positive		Discharged	Yes	0	2	1
2006	0	EOD	Male	3150	38	1	Negative		Discharged	Yes	0	3	3520
2006	44	LOD	Male	3100	38	1	Positive		demised	Yes	0	1	108
2006	0	EOD	Female	2685	38	1	Positive		Discharged	Yes	0	0	0
2006	55	LOD	Male			2	Positive		Discharged	Yes	103	208	0
2006	15	LOD	Female	2300	38	4	Positive		Discharged	Yes	370	20	280
2006	12	LOD	Male	2900	38	3			Discharged	Yes	378	42	15
2006	1	EOD	Male	3700	38	1	Negative		Discharged	Yes	0	0	5
2006	1	EOD	Female	3435	38	1	Negative		Discharged	not found
2006	1	EOD	Female	3350	38	1	Positive		Discharged	Yes	0	0	1000
2006	1	EOD	Male	2805	38	4	Positive		Discharged	Yes	56	39	10000
2006	0	EOD	Female	2365	38	1	Positive		Discharged	Yes	3	0	10000
2006	2	EOD	Male			3			demised	Yes	1386	154	0
2006	42	LOD	Male	2200	37	1	Positive		Discharged	Yes	0	4	1440
2006	0	EOD	Male	3680	38	1	Negative	V	Discharged	Yes	0	0	44
2006	18	LOD	Female	2500	38	3	Positive	Ia	Discharged	Yes	85	11	0
2006	0	EOD	Male	2345	38	1	Positive	Ia	Discharged	Yes	0	0	38
2006	8	LOD	Male	3300	38	3	Positive		Discharged	Yes	0	0	0
2006	15	LOD	Female	2160	38	1	Positive	III	Discharged	Yes	3	1	10000
2006	0	EOD	Female	605	27	1	Positive	Ia	demised	Yes	0	0	0
2006	1	EOD	Male	3950	38	1	Negative	III	demised	Yes	0	0	0
2006	0	EOD	Male	2530	38	1	Positive	Ia	Discharged	Yes	0	14	0
2006	0	EOD	Male	2300	34	1	Positive	III	Discharged	Yes	0	0	0
2006	0	EOD	Male	1900	36	1	Positive		Discharged	Yes	0	0	0
2006	0	EOD	Female	3200	40	1		Ia	Discharged	Yes	0	0	0
2006	0	EOD	Male	1180	29	4	Negative	Ia	demised	Yes	110	130	15200
2006	8	LOD	Female	2800	40	4	Negative	III	Discharged	Yes	5600	66	500
2006	4	EOD	Male	1900	35	3	Positive	III	demised	Yes	56	6	3
2006	28	LOD	Female	3500	38	1	Positive		Discharged	Yes	0	4	6
2006	0	EOD	Male	3270	38	1	Negative	Ia	Discharged	Yes	1	0	10000
2006	0	EOD	Female	3120	38	1	Negative	II	Discharged	not found
2006	9	LOD	Male	3015	38	3	Negative	III	Discharged	Yes	560	1520	7200
2006	10	LOD	Male	2785	38	1	Positive	III	Discharged	Yes	0	7	5280
2006	9	LOD	Female	2010	32	1	Positive	III	Discharged	not done
2006	5	EOD	Male	2910	38	3	Negative	III	Discharged	Yes	1280	400	80
2006	5	EOD	Female	2095	36	1	Positive	III	Discharged	Yes	2	12	10000
2006	8	LOD	Male	3410	38	2		III	Discharged	Yes	4944	210	0
2006	17	LOD	Male	1180	31	1	Negative	Ia	Discharged	Yes	0	2	0
2006	0	EOD	Male	2540	38	1	Negative	III	Discharged	Yes	0	0	311
2006	1	EOD	Male	2890	40	1		III	Discharged	Yes	0	0	0
2006	0	EOD	Male	2710	38	1	Positive		Discharged	Yes	0	13	10000
2006	10	LOD	Female	2750	37	1	Negative	III	Discharged	Yes	0	0	35
2006	0	EOD	Female	2760	38	1	Negative	Ia	Discharged	Yes	0	0	10000
2006	0	EOD	Female	3220	38	4	Negative	III	Discharged	Yes	50	95	10000
2006	10	LOD	Female	2625	38	3	Positive		Discharged	Yes	79	153	0
2006	3	EOD	Male	2030	35	3	Positive	III	demised	Yes	20	40	0
2006	0	EOD	Female	3115	38	1	Negative	V	Discharged	Yes	0	0
2006	27	LOD	Male	820	35	1	Negative	Ia	Discharged	not done
2006	0	EOD	Male	3365	38	1	Negative	III	Discharged	Yes	0	14	15
2006	0	EOD	Male	3240	38	1	Negative		Discharged	Yes	0	7	0
2006	0	EOD	Male	3140	38	1	Positive	III	Discharged	Yes	0	0	640
2006	28	LOD	Male	2500	38	2	Positive	Ia	demised	Yes	2	2	3
2006	30	LOD	Female	2310	38	3	Negative	III	Discharged	Yes	285	30	0
2006	0	EOD	Female	3200	38	1	Negative	III	Discharged	Yes	0	1	0
2006	38	LOD	Male	3400	38	2	Negative	III	Discharged	Yes	5	3	0
2006	2	EOD	Female	3285	38	2	Positive	III	demised	Yes	582	58	0
2006	62	LOD	Male	2175	36	1	Positive	Ib	Discharged	Yes	0	0	0
2006	40	LOD	Male	1540	31	2	Negative		Discharged	Yes	0	0	0
2006	6	EOD	Female	2580	41	3	Positive	III	demised	Yes	53	91	0
2006	7	LOD	Male	2405	40	4	Positive		Discharged	Yes	1124	15	0
2006	7	LOD	Male	2300	38	1	Negative	III	Discharged	Yes	0	0	1280
2006	1	EOD	Male	2355	36	1	Negative	V	Discharged	Yes	0	12	244
2006	7	LOD	Male	3355	38	2	Positive	III	Discharged	Yes	919	30	0
2006	31	LOD	Male	3500	38	1	Negative	III	Discharged	Yes	0	0	0
2006	1	EOD	Female	2395	36	1	Negative	III	Discharged	Yes	0	0	0
2007	0	EOD	Female	1100	30	4	Negative	III	Discharged	Yes	21	69	105
2007	2	EOD	Female	1630	32	4	Negative	Ib	Discharged	Yes	863	177	0
2007	0	EOD	Male	1915	33	1	Negative	III	Discharged	Yes	0	0	10000
2007	0	EOD	Male	3265	38	1	Negative	III	demised	not found
2007	0	EOD	Male	2660	37	1	Positive	III	Discharged	Yes	0	0	0
2007	0	EOD	Male	1150	34	1	Positive	III	Discharged	not found
2007	28	LOD	Female	2300	36	3	Negative	III	Discharged	Yes	0	0	0
2007	0	EOD	Male	3940	40	1	Negative	III	Discharged	Yes	0	0	0
2007	18	LOD	Female	2175	38	1	Positive		demised	Yes	0	0	52
2007	22	LOD	Female	3400	38	2	Negative	III	demised	Yes	16	0	2000
2007	18	LOD	Male	3400	38	3		III	demised	Yes	48	0	0
2007	40	LOD	Female	1760	30	3		III	Discharged	Yes	18	0	8
2007	15	LOD	Male	3310	40	2	Negative		Discharged	Yes	7840	880	320
2007	14	LOD	Female	2800	38	2	Positive	III	Discharged	Yes	17	33	10000
2007	13	LOD	Female	2950	38	2	Negative		Discharged	Yes	199	2	888
2007	46	LOD	Female	3100	38	3	Positive	Ia	Discharged	Yes	0	7	0
2007	2	EOD	Female	3300	38	1	Positive	III	Discharged	Yes	0	0	0
2007	16	LOD	Female	2505	37	4	Positive			Yes	10	125	10000
2007	13	LOD	Female	3005	38	1	Positive	III	Discharged	Yes	0	0	94
2007	33	LOD	Male	2700	38	1	Positive	III	Discharged	Yes	0	0	0
2007	0	EOD	Male	2030	38	1	Negative	Ib	Discharged	Yes	0	0	10000
2007	8	LOD	Female	4245	38	2	Positive	III	Discharged	Yes	11	209	0
2007	22	LOD	Female	2300	34	2	Negative	III	Discharged	Yes	17	73	10000
2007	0	EOD	Female	3970	38	1	Positive	Ib	Discharged	Yes	1	1	18
2007	3	EOD	Male	3500	38	1	Negative		Discharged	not found
2007	0	EOD	Male	1185	34	1	Negative	II	Discharged	not found
2007	9	LOD	Female	2950	38	3	Positive	III	Discharged	Yes	5212	40	0
2007	1	EOD	Female	2365	32	2	Positive	Ia	Discharged	Yes	1001	0	0
2007	0	EOD	Female	3200	38	1	Negative	IV	Discharged	not found
2007	0	EOD	Female	3845	38	1	Positive		Discharged	Yes	0	0	4
2007	37	LOD	Male	2850	38	1	Negative		Discharged	Yes	0	0	0
2007	0	EOD	Female	2925	38	1	Negative	V	Discharged	Yes	0	0	3420
2007	14	LOD	Female	3330	38	2	Positive	III	demised	Yes	100	95	0
2007	8	LOD	Female	3040	40	4	Positive	III	Discharged	Yes	5	18	9600
2007	0	EOD	Male	3100	38	1	Negative	Ib	Discharged	Yes	0	0	10000
2007	14	LOD	Female	3130	38	3	Negative	III	Discharged	Yes	1040	560	0
2007	0	EOD	Female	3150	38	1	Negative		Discharged	Yes	0	0	74
2007	18	LOD	Female	2990	38	1	Positive	III	Discharged	Yes	0	0	0
2007	77	LOD	Male	1125	28	1	Negative		Discharged	Yes	0	0	0
2007	16	LOD	Male	2800	38	3		III	demised	Yes	140	65	0
2007	0	EOD	Female	2890	38	2	Negative	III	demised	Yes	5	17	10000
2007	77	LOD	Female	3025	38	1	Negative	Ia	Discharged	Yes	0	1	33
2007	0	EOD	Male	2280	38	4	Positive		Discharged	Yes	45	60	10000
2007	0	EOD	Male	3630	38	1	Negative	Ia	Discharged	Yes	0	0	0
2007	0	EOD	Male	3370	38	2	Positive	III	Discharged	Yes	260	120	135
2007	0	EOD	Female	2545	38	1	Negative		Discharged	Yes	0	0	7
2007	0	EOD	Female	1620	38	1	Negative		Discharged	not found
2007	0	EOD	Female	1870	34	1	Negative		Discharged	Yes	0	0	1000
2007	15	LOD	Male	2765	38	2	Negative	III	demised	Yes	14	11	0
2007	84	LOD	Female	2765	38	4	Negative	III	Discharged	Yes	14	11	0
2007	0	EOD	Male	3095	38	1	Negative	III	Discharged	Yes	0	0	10000
2007	11	LOD	Male	3895	38	4	Negative	III	demised	Yes	83	8	0
2007	5	EOD	Female	3405	40	1		Ib	Discharged	Yes	0	4	1200
2007	5	EOD	Female	2850	38	1	Positive	III	Discharged	Yes	0	0	0
2007	0	EOD	Female	1800	35	1		III	Discharged	not found
2007	22	LOD	Male	3105	40	3		III	Discharged	Yes	2154	166	0
2007	2	EOD	Female	2685	38	4	Positive		Discharged	Yes	1680	18	86
2007	1	EOD	Male	2715	38	1	Negative		Discharged	Yes	0	0	24
2007	1	EOD	Female	1500	32	1	Positive	II	Discharged	Yes	0	25	10000
2007	6	EOD	Female	2200	32	3		III	demised	Yes	17	36	0
2007	3	EOD	Female	3430	38	1	Negative		Discharged	Yes	0	5	0
2007	0	EOD	Female	2895	38	1	Negative		demised	not found
2007	0	EOD	Male	3000	37	1	Negative	III	demised	not found
2007	1	EOD	Female	1535	33	1	Negative		Discharged	Yes	0	0	10000
2007	19	LOD	Male	3695	38	1		III	Discharged	Yes	0	0	0
2007	8	LOD	Female	3200	38	1	Negative		Discharged	Yes	0	0	0
2007	10	LOD	Female	2790	37	4		III	Discharged	Yes	23	15	25
2007	0	EOD	Female	1605	28	1	Negative	Ia	Discharged	Yes	0	0	0
2007	10	LOD	Female	2615	38	1			Discharged	not done
2007	10	LOD	Female	2700	38	3			Discharged	Yes	149	21	0
2007	8	LOD	Male	2580	40	3	Positive		Discharged	Yes	0	0	0
2007	15	LOD	Male	2945	38	2	Negative		Discharged	Yes	860	16	0
2007	11	LOD	Female	3130	38	2	Negative		Discharged	Yes	3520	0	0
2007	82	LOD	Male	2500	38	1	Positive	III	Discharged	Yes	0	0	0
2007	0	EOD	Female	1945	32	4	Negative		Discharged	Yes	11	33	2240
2007	20	LOD	Female	2900	38	2	Negative		Discharged	Yes	1000	200	100
2007	0	EOD	Female	2180	38	1	Positive		Discharged	Yes	0	2	960
2007	1	EOD	Male	3360	38	1	Negative	III	Discharged	not found
2007	29	LOD	Male	1355	30	1	Negative	III	Discharged	Yes	1	2	0
2008	0	EOD	Male	2150	36	1	Negative	III	Discharged	Yes	0	0	0
2008	21	LOD	Male	1970	39	1	Positive		Discharged	Yes	0	0	0
2008	0	EOD	Female	1870	38	1	Negative		Discharged	Yes	0	0	1000
2008	1	EOD	Male	4175	38	1	Positive	Ib	Discharged	Yes	3	0	10000
2008	1	EOD	Female	3170	38	1	Positive	III	Discharged	Yes	0	7	113
2008	0	EOD	Male	2400	34	1	Negative	III	Discharged	Yes	0	0	106
2008	0	EOD	Male	1465	34	1		III	Discharged	Yes	0	1	0
2008	0	EOD	Male	2000	33	1	Positive		Discharged	Yes	0	0	100
2008	0	EOD	Male	3020	38	1	Negative	III	Discharged	Yes	0	0	800
2008	11	LOD	Female	3100	40	2	Positive	Ia	Discharged	Yes	152	38	0
2008	1	EOD	Male	1755	32	1	Negative	Ia	Discharged	not done
2008	27	LOD	Female	2670	36	1	Positive	III	Discharged	Yes	0	3	58
2008	0	EOD	Male	2195	38	1	Positive	V	Discharged	Yes	0	0	0
2008	0	EOD	Female	1580	33	1	Negative	Ib	Discharged	Yes	0	0	0
2008	0	EOD	Male	930	32	1	Positive		demised	Yes	0	9	10000
2008	0	EOD	Female	3155	40	1	Negative		Discharged	Yes	0	4	75
2008	6	EOD	Male	3300	38	1	Positive		Discharged	Yes	0	10	1001
2008	8	LOD	Male	3010	40	3	Positive	III	Discharged	Yes	1000	0	650
2008	0	EOD	Male	2265	38	1	Positive	II	Discharged	Yes	4	0	0
2008	11	LOD	Male	2765	38	2	Negative		Discharged	Yes	480	120	0
2008	10	LOD	Male	2350	38	4	Positive		Discharged	Yes	145	215	45
2008	1	EOD	Female	1855	33	1	Negative		Discharged	Yes	0	0	10000
2008	0	EOD	Female	3455	38	1	Positive		Discharged	Yes	0	0	960
2008	0	EOD	Male	4240	38	1	Negative	IV	Discharged	Yes	0	0	10000
2008	12	LOD	Female	1700	28	2	Positive	III	demised	Yes	103	137	10
2008	13	LOD	Female	3140	38	3	Positive	III	Discharged	Yes	0	1	1
2008	0	EOD	Male	1290	32	1	Positive	Ia	Discharged	Yes	0	0	272
2008	0	EOD	Female	2100	31	1	Positive	Ia	Discharged	Yes	0	1	1
2008	0	EOD	Female	3885	38	1	Negative	II	Discharged	Yes	0	0	1040
2008	0	EOD	Male	3100	38	1	Positive	III	Discharged	Yes	0	0	85
2008	87	LOD	Male	3010	38	3	Positive	III	demised	Yes	3700	1329	960
2008	48	LOD	Male	2750	38	3	Negative		Discharged	Yes	5280	80	4
2008	1	EOD	Male	1365	29	1	Positive	III	demised	not done
2008	6	EOD	Male	2200	35	4	Negative		Discharged	Yes	10	15	10000
2008	21	LOD	Female	2000	38	3	Negative	III	Discharged	Yes	1001	0	250
2008	0	EOD	Female	885	26	1	Negative	III	demised	not found
2008	0	EOD	Female	2740	38	1	Positive	Ia	Discharged	not found
2008	0	EOD	Male	1200	32	1	Negative		Discharged	not found
2008	0	EOD	Male	935	26	1		Ia	demised	not found
2008	36	LOD	Female	1470	31	1	Negative		Discharged	Yes	0	0	10000
2008	1	EOD	Male	1975	32	1	Negative	Ia	Discharged	Yes	0	0	600
2008	1	EOD	Female	3400	38	1	Positive	Ia	Discharged	Yes	4	2	45
2008	0	EOD	Female	2560	34	4	Negative	III	Discharged	Yes	5182	22	25
2008	1	EOD	Male	3710	38	1	Negative	III	Discharged	Yes	0	0	10000
2008	0	EOD	Female	2790	38	1	Negative	V	demised	Yes	9	0	18
2008	0	EOD	Male	850	26	1	Negative	V	Discharged	Yes	0	5	169
2008	12	LOD	Male	2950	38	1	Negative	III	Discharged	Yes	0	5	10000
2008	9	LOD	Male	2520	38	4	Negative		Discharged	Yes	16	5	319
2008	1	EOD	Male	2715	38	1	Positive	III	Discharged	Yes	9	4	500
2008	0	EOD	Female	1675	31	1		IV	Discharged	Yes	0	0	164
2008	5	EOD	Male	2900	38	1	Negative	III	Discharged	Yes	0	0	0
2008	10	LOD	Female	2705	38	1	Negative	III	Discharged	Yes	2	4	67
2008	2	EOD	Male	2810	37	1	Negative	V	Discharged	Yes	0	0	85
2008	9	LOD	Male	2885	38	3	Positive	III	Discharged	Yes	1020	20	10000
2008	16	LOD	Female	2800	38	2	Positive		demised	Yes	32	3	0
2008	9	LOD	Male	3400	38	1	Negative	III	Discharged	Yes	0	13	24
2008	46	LOD	Male	1510	30	3	Positive		Discharged	Yes	0	0	0
2008	61	LOD	Male	1270	29	3	Positive	III	Discharged	Yes	24	7	32
2008	24	LOD	Male	2720	38	3	Positive	III	Discharged	Yes	440	21	510
2008	1	EOD	Male	3240	38	1	Negative	Ia	Discharged	Yes	0	0	0
2008	10	LOD	Male	2590	32	2	Negative	III	Discharged	Yes	1000	0	150
2008	41	LOD	Male	1575	33	4	Positive		Discharged	Yes	26	8	7520
2008	0	EOD	Male	770		1	Positive	IV	demised	not found
2008	7	LOD	Male	3475	38	4	Positive	III	Discharged	Yes	2520	1080	2560
2008	0	EOD	Male	2755	38	1	Negative	Ia	Discharged	Yes	0	0	10000
2008	51	LOD	Male	2000	38	1	Positive		Discharged	Yes	2	4	340
2008	0	EOD	Female	1650	31	1	Negative	Ia	Discharged	Yes	0	0	10000
2008	22	LOD	Male	2415	38	1	Negative	III	Discharged	Yes	0	0	0
2008	0	EOD	Female	2500	34	1	Positive	Ib	Discharged	not done
2008	0	EOD	Male	2100	32	1	Negative	III	Discharged	not found
2008	18	LOD	Male	2250	40	1	Positive	III	Discharged	Yes	0	4	2
2008	50	LOD	Female	2400	35	4	Positive		demised	Yes	26	4	0
2008	73	LOD	Male	3190	38	1	Negative	III	Discharged	Yes	0	0	0
2008	62	LOD	Male	2695	38	1	Positive	III	Discharged	Yes	0	0	0
2008	0	EOD	Male	4100	38	4	Positive	III	Discharged	Yes	18	4	10000
2008	0	EOD	Female	830	25	1	Negative	Ia	demised	not done
2008	0	EOD	Male	3050	38	1	Positive	Ia	Discharged	Yes	13	2	21
2008	15	LOD	Male	3400	38	1	Positive	III	demised	not done
2008	9	LOD	Male	2670	38	1	Positive	III	Discharged	Yes	0	1	1
2008	0	EOD	Female	1455	34	1	Positive	V	Discharged	Yes	0	0	10000
2008	14	LOD	Female	2600	38	1	Negative	III	Discharged	Yes	0	0	0
2008	0	EOD	Male	2610	38	1	Positive	Ia	Discharged	not done
2008	0	EOD	Female	940	30	1	Negative	Ia	demised	unsuitable
2008	43	LOD	Male	3200	38	1	Negative	Ia	Discharged	Yes	0	0	215
2008	0	EOD	Female	2755	38	1	Negative	III	Discharged	Yes	0	3	10000
2008	0	EOD	Male	2310	35	1	Negative	Ib	Discharged	not found
2008	1	EOD	Male	3035	38	1	Positive	III	Discharged	Yes	2	9	1200
2008	16	LOD	Male	3350	38	2	Positive	III	Discharged	Yes	1000	0	0
2008	58	LOD	Female	1205	31	1	Negative		Discharged	Yes	0	0	71
2008	5	EOD	Male	3500	38	1	Negative	Ia	Discharged	Yes	0	0	10000
2008	11	LOD	Male	2965	38	2	Negative	Ia	Discharged	Yes	0	0	0
2009	0	EOD	Male	2510	37	1	Positive		Discharged	not done
2009	73	LOD	Male	3270	40	3	Negative	III	Discharged	Yes	0	0	0
2009	14	LOD	Female	2950	40	1	Positive	Ia	Discharged	Yes	1	10	2160
2009	3	EOD	Male	2480	40	3	Positive	III	demised	Yes	31	69	0
2009	1	EOD	Male	1700	34	1	Negative	Ia	Discharged	not found
2009	1	EOD	Female	3560	40	1	Negative	Ia	Discharged	Yes	2	10	3280
2009	8	LOD	Male	2957	40	1	Negative	II	demised	Yes	0	0	10000
2009	12	LOD	Female	2600	40	3	Positive	III	Discharged	Yes	1601	23	112
2009	22	LOD	Female	3105	40	1	Negative		Discharged	Yes	0	0	0
2009	33	LOD	Male	2965	40	2	Negative		Discharged	Yes	0	6	1
2009	0	EOD	Female	3320	40	1	Negative		Discharged	not done
2009	9	LOD	Male	2515	40	3	Positive	Ia	Discharged	Yes	3952	208	35
2009	48	LOD	Male	2675	40	4	Negative		Discharged	Yes	1	19	2420
2009	18	LOD	Female	1890	32	1	Positive	III	Discharged	Yes	0	0	123
2009	2	EOD	Male	2185	36	2	Negative	Ia	demised	unsuitable
2009	12	LOD	Male	2600	40	2	Positive	III	demised	unsuitable
2009	13	LOD	Male	2100	32	3		III	demised	Yes	170	80	15
2009	11	LOD	Male	2560	40	1	Positive		Discharged	Yes	0	0	0
2009	11	LOD	Male	3145	40	1	Negative		Discharged	Yes	0	2	320
2009	14	LOD	Female	1995	34	2	Positive		demised	Yes	922	358	0
2009	14	LOD	Female	2885	40	3	Negative	III	demised	Yes	65	11	0
2009	0	EOD	Female	1330	29	1	Negative	Ia	demised	not done
2009	6	EOD	Female	1450	27	1	Negative	II	Discharged	Yes	1	3	3040
2009	8	LOD	Male	2600	40	3	Positive	III	Discharged	Yes	1770	0	0
2009	0	EOD	Male	3445	36	4	Negative		Discharged	Yes	78	11	10000
2009	24	LOD	Female	3880	40	3	Negative		Discharged	Yes	29	6	0
2009	58	LOD	Male	2555	40	1	Negative	III	Discharged	Yes	1	0	0
2009	15	LOD	Male	2500	35	2	Negative	III	demised	Yes	5680	400	240
2009	35	LOD	Female	3255	40	3	Positive	III	demised	Yes	11	37	10000
2009	0	EOD	Male	2945	40	1	Negative	Ia	Discharged	not done
2009	10	LOD	Male	2950	40	1	Positive		Discharged	Yes	0	0	0
2009	0	EOD	Female	1820	28	1	Negative		Discharged	Yes	0	6	80
2009	13	LOD	Male	2800	40	3	Negative	III	Discharged	unsuitable
2009	8	LOD	Female	2615	40	3	Positive	Ia	Discharged	Yes	1443	317	0
2009	0	EOD	Male	2080	32	1	Positive		demised	not done
2009	11	LOD	Female	2575	40	2	Positive	III	Discharged	Yes	1900	100	175
2009	0	EOD	Female	3495	42	1	Negative	III	Discharged	Yes	6	9	13
2009	0	EOD	Male	2400	29	4	Positive		Discharged	Yes	5	41	3360
2009	12	LOD	Male	2010	35	1	Positive		demised	not done
2009	15	LOD	Female	2485	40	2	Positive		Discharged	Yes	215	145	100
2009	0	EOD	Female	3440	40	1	Positive		Discharged	not done
2009	0	EOD	Male	2200	40	1	Negative		Discharged	not done
2009	21	LOD	Female	1500	37	1			Discharged	Yes	0	3	298
2009	0	EOD	Male	3060	39	1	Negative		Discharged	not done
2009	20	LOD	Male	2985	40	3	Positive	III	demised	Yes	84	30	12
2009	0	EOD	Female	2190	35	1	Positive	III	Discharged	Yes	0	0	580
2009	0	EOD	Female	640	27	1	Positive	III	demised	not done
2009	0	EOD	Female	855	28	1		Ia	demised	not done
2009	0	EOD	Female	3050	38	1	Positive	Ia	Discharged	Yes	0	0	2800
2009	1	EOD	Female	1650	30	1	Negative	Ia	Discharged	Yes	0	0	32
2009	16	LOD	Male	2800	40	1	Positive		Discharged	Yes	0	0	8
2009	0	EOD	Male	3760	41	1	Negative	Ia	Discharged	Yes	0	0	0
2009	0	EOD	Female	3230	38	1	Negative	V	Discharged	Yes	0	0	64
2009	0	EOD	Female	1860	30	1	Positive	V	Discharged	Yes	1	1	2480
2009	18	LOD	Male	2950	40	1	Positive	III	Discharged	Yes	0	0	10000
2009	5	EOD	Male	2840	40	1	Negative	V	Discharged	Yes	0	0	2400
2009	15	LOD	Female	2815	40	1	Negative	III	Discharged	Yes	0	8	1
2009	1	EOD	Female	2720	37	1	Positive	III	Discharged	Yes	0	0	0
2009	22	LOD	Male	2800	34	1	Positive	V	Discharged	Yes	2	15	3680
2009	62	LOD	Male	1150	28	3	Positive	III	demised	Yes	5	3	400
2009	0	EOD	Male	3120	40	1	Negative	III	Discharged	not done
2009	45	LOD	Female	3010	39	1	Negative	III	Discharged	not done
2009	16	LOD	Female	2620	40	1	Positive	III	Discharged	Yes	0	0	230
2009	8	LOD	Male	3075	40	3	Negative	III	Discharged	Yes	757	243	2
2009	14	LOD	Female	2945	40	3	Negative	III	Discharged	Yes	1760	31	1280
2009	31	LOD	Female	2675	40	1	Positive	Ia	Discharged	Yes	0	2	960
2009	0	EOD	Female	3030	38	1	Negative	Ia	Discharged	Yes	0	0	0
2009	1	EOD	Female	2910	35	1	Negative	III	Discharged	Yes	1	3	0
2009	4	EOD	Female	3040	38	1	Negative	Ia	Discharged	unsuitable
2009	1	EOD	Female	2800	40	1	Positive	III	Discharged	Yes	0	0	0
2009	31	LOD	Male	3250	40	4	Negative		Discharged	Yes	1	27	25
2009	9	LOD	Female	1300	24	3	Positive	III	Discharged	unsuitable
2009	0	EOD	Male	3400	40	4	Negative	III	Discharged	Yes	10	112	640
2009	19	LOD	Male	2910	35	2	Negative	III	Discharged	Yes	0	0	16
2009	0	EOD	Female	2850	40	1	Positive		Discharged	not found
2009	17	LOD	Female	2800	40	1			demised	Yes	0	0	0
2009	8	LOD	Male	3000	40	4	Negative		Discharged	Yes	1520	80	53
2009	22	LOD	Female	1700	32	2	Positive	III	demised	Yes	66	26	0
2009	1	EOD	Female	3120	39	1	Negative	Ia	Discharged	not done
2009	31	LOD	Female	2380	40	3	Negative	III	Discharged	Yes	340	660	160
2009	0	EOD	Male	2320	36	1	Negative	III	Discharged	Yes	7	2	2400
2009	0	EOD	Female	2925	36	1	Positive	III	Discharged	Yes	0	0	41
2009	28	LOD	Female	3600	40	3	Positive	III	Discharged	Yes	980	20	10000
2009	12	LOD	Male	3650	40	3	Positive	III	Discharged	Yes	940	24	0
2009	18	LOD	Female	3590	40	3	Positive	III	Discharged	Yes	6	8	20
2009	8	LOD	Male	2790	40	2	Positive		Discharged	Yes	3580	412	0
2009	0	EOD	Male	2050	40	1	Positive	III	Discharged	not done
2009	20	LOD	Male	3020	40	1	Positive	III	Discharged	Yes	0	4	400
2009	2	EOD	Female	2500	40	1	Negative		Discharged	Yes	0	14	2300
2009	9	LOD	Female	2935	40	3	Positive	III	Discharged	Yes	125	30	1200
2010	0	EOD	Male	3440	40	1	Positive	III	Discharged	not done
2010	17	LOD	Male	1850	32	1	Negative	III	Discharged	Yes	4	0	0
2010	8	LOD	Female	3390	40	3	Positive	III		Yes	6120	240	0
2010	13	LOD	Female	3090	38	1	Negative	III	Discharged	Yes	0	0	1600
2010	0	EOD	Female	2800	40	1	Positive	Ia	Discharged	not done
2010	7	LOD	Female	2100	36	3	Positive	III	Discharged	Yes	25	95	80
2010	0	EOD	Female	2710	39	1	Negative	III	Discharged	not done
2010	0	EOD	Male	2300	38	1	Positive	III	Discharged	Yes	0	0	1000
2010	0	EOD	Male	2730	42	1	Negative	Ia	Discharged	not done
2010	0	EOD	Male	3250	43	1	Negative	III	Discharged	Yes	0	1	4
2010	0	EOD	Male	2820	35	1	Negative	III	Discharged	Yes	0	0	75
2010	0	EOD	Female	3210	38	1	Negative	II	Discharged	not found
2010	18	LOD	Female	3010	40	1	Positive	Ia	Discharged	Yes	0	1	0
2010	0	EOD	Male	1760	40	1	Negative	III	Discharged	not done
2010	1	EOD	Female	3000	38	1		V	demised	not done
2010	0	EOD	Female	3595	37	1	Negative	III	Discharged	not found
2010	0	EOD	Male	1930	34	1	Negative	Ia	Discharged	unsuitable
2010	9	LOD	Male	3540	40	1	Positive	III	Discharged	Yes	0	0	0
2010	12	LOD	Female	3675	39	3	Positive	Ia	demised	Yes	67	4	10
2010	0	EOD	Female	2230	36	1	Positive	Ia	Discharged	Yes	0	0	7
2010	12	LOD	Male	3300	42	2	Positive	III	Discharged	Yes	0	2	0
2010	13	LOD	Female	2800	38	3	Negative	III	Discharged	Yes	22	12	78
2010	12	LOD	Male	2850	41	1	Positive	III	Discharged	Yes	0	1	2866
2010	29	LOD	Female	1810	34	1	Negative	III	Discharged	Yes	0	0	0
2010	12	LOD	Male	3500	39	2	Positive	III	Discharged	Yes	10001	120	0
2010	0	EOD	Female	3090	40	1	Negative	Ia	Discharged	unsuitable
2010	1	EOD	Male	1940	28	1	Positive	V	Discharged	not done
2010	0	EOD	Male	2960	40	1	Negative	V	Discharged	Yes	0	0	0
2010	9	LOD	Male	3360	38	2	Negative		Discharged	Yes	0	0	57
2010	0	EOD	Female	1250	25	1	Negative	III	Discharged	Yes	9	2	10000
2010	1	EOD	Male	2050	33	1	Positive	Ia	Discharged	Yes	1	0	9
2010	0	EOD	Male	3980	40	1	Negative	III	Discharged	Yes	5	3	10000
2010	15	LOD	Female			1	Positive	III		Yes	1	4	2980
2010	8	LOD	Female	2600	35	1	Positive		Discharged	Yes	6	10	218
2010	0	EOD	Male	2700	39	1	Positive	Ia	Discharged	not found
2010	10	LOD	Male	2950	37	3	Negative	III	demised	Yes	1840	6	19
2010	0	EOD	Male	1370	28	1	Negative	V	Discharged	Yes	3	1	19
2010	17	LOD	Male	3440	39	1	Negative	Ia	Discharged	not done
2010	31	LOD	Female	2900	39	1	Positive	III	Discharged	Yes	0	0	0
2010	7	LOD	Female			1		III		Yes	0	1	3
2010	20	LOD	Female	2990	40	3	Negative	III	Discharged	Yes	98	0	0
2010	20	LOD	Female	2900	40	3	Negative	III	Discharged	Yes	173	2	2750
2010	19	LOD	Male	3140	40	1	Positive	Ia	Discharged	Yes	0	0	0
2010	0	EOD	Male	1810	35	1	Positive	III	demised	not done
2010	0	EOD	Female	860	25	1	Negative	II	Discharged	not done
2010	0	EOD	Male	3015	40	1	Negative	III	Discharged	Yes	0	0	0
2010	0	EOD	Male	3450	40	1	Negative	Ia	Discharged	Yes	5	0	1850
2010	42	LOD	Male	1089	32	1	Positive		Discharged	Yes	0	0	0
2010	6	EOD	Female	3340	40	3	Positive	III	Discharged	Yes	175	40	90
2010	12	LOD	Male	3090	40	3	Positive	III	Discharged	Yes	1600	285	120
2010	0	EOD	Male	2660	40	1	Positive	III	Discharged	Yes	0	0	27
2010	43	LOD	Male	1730	32	3	Negative	III	Discharged	Yes	267	158	64
2010	0	EOD	Male	1190	28	1	Positive	II	demised	not done
2010	0	EOD	Male	2800	40	1	Negative	III	Discharged	Yes	8	2	20
2010	10	LOD	Male	2410	35	4	Negative	III	Discharged	Yes	33	60	0
2010	21	LOD	Female	2100	34	1	Positive		Discharged	Yes	3	0	0
2010	1	EOD	Female	3240	35	1	Positive	III	Discharged	Yes	4	10	135
2010	0	EOD	Female	3434	40	1	Negative	III	Discharged	Yes	0	0	190
2010	0	EOD	Female	1500	32	1	Positive	III	Discharged	Yes	0	1	105
2010	0	EOD	Female	3645	37	1	Negative	III	Discharged	Yes	1	4	132
2010	10	LOD	Female	3310	40	1	Negative	III	Discharged	not done
2010	14	LOD	Male	2430	41	1	Negative	II	Discharged	Yes	2	3	400
2010	12	LOD	Female	3300	40	3	Positive	III	Discharged	Yes	127	62	24
2010	18	LOD	Male	2500	39	1	Negative	Ia	Discharged	Yes	0	4	0
2010	0	EOD	Female	1640	33	1	Negative	III	demised	not done
2010	1	EOD	Male	1935	36	1		III	Discharged	Yes	0	0	2
2010	38	LOD	Male	2090	36	2	Negative		Discharged	Yes	300	55	0
2010	1	EOD	Male	3900	39	1	Negative		Discharged	not found
2010	0	EOD	Male	3885	40	4	Negative	III	Discharged	Yes	15	9	10000
2010	9	LOD	Female	2600	40	1	Negative	III	Discharged	Yes	0	0	4
2010	37	LOD	Female	1120		1	Negative		Discharged	Yes	0	0	480
2010	18	LOD	Male	3705	40	3	Positive	III	Discharged	Yes	523	16	840
2010	1	EOD	Male	2225	33	1	Positive	III	Discharged	Yes	0	0	101
2010	9	LOD	Female	2890	40	3	Negative		Discharged	Yes	2923	436	80
2010	34	LOD	Female	2700	40	3	Positive		Discharged	Yes	49	197	42
2010	34	LOD	Male	2500	37	2	Positive		Discharged	Yes	37	17	2000
2010	7	LOD	Female	3100	40	3	Positive		Discharged	Yes	0	4	1840
2010	9	LOD	Female	2700	40	2	Positive		Discharged	Yes	0	0	10000
2010	0	EOD	Female	1740	32	1	Negative		Discharged	unsuitable
2011	61	LOD	Female	760	27	1	Positive	V	Discharged	not done
2011	11	LOD	Male	3300	40	1	Positive		demised	not done
2011	21	LOD	Male	1930	40	1	Negative	III	Discharged	not done
2011	0	EOD	Female	3410	40	1	Negative	V	Discharged	Yes	0	1	20
2011	1	EOD	Male	2980	38	1	Positive	Ia	Discharged	Yes	0	1	1200
2011	0	EOD	Male	3570	40	1	Positive	Ia	Discharged	not done
2011	0	EOD	Female	2890	37	1	Negative	III	Discharged	not done
2011	16	LOD	Female	3330	40	3	Positive	III	demised	Yes	590	0	0
2011	0	EOD	Female	2470	39	1	Positive		Discharged	Yes	0	0	10000
2011	0	EOD	Male	1270	27	1	Negative		Discharged	not found
2011	0	EOD	Female	2880	37	1	Positive	Ia	Discharged	not found
2011	16	LOD	Male	2000	29	1	Positive		Discharged	Yes	4	3	3860
2011	0	EOD	Female	1000	27	1		III	demised	not found
2011	0	EOD	Female	960	24	1	Negative	II	demised	not done
2011	10	LOD	Female	3340	40	3	Positive	III	Discharged	Yes	16	0	0
2011	1	EOD	Male	2100	33	1	Negative	Ib	Discharged	Yes	0	2	215
2011	1	EOD	Male	3150	39	1	Negative	Ia	Discharged	not found
2011	9	LOD	Female	3500	40	3	Positive	III	Discharged	Yes	203	75	400
2011	14	LOD	Female	3440	40	1	Negative	III	Discharged	Yes	0	18	92
2011	3	EOD	Female	2470	40	3	Positive	Ia	demised	unsuitable
2011	1	EOD	Female	2810	39	1		III	Discharged	Yes	0	0	0
2011	0	EOD	Male	3090	42	1			Discharged	not found
2011	0	EOD	Female	3160	40	1		Ia	Discharged	Yes	0	0	0
2011	9	LOD	Male	3380	41	2	Positive	III	Discharged	Yes	8890	200	0
2011	12	LOD	Male	2410	40	3	Positive	III	Discharged	Yes	655	125	0
2011	0	EOD	Male	2920	39	1	Negative	III	Discharged	Yes	1	10	1
2011	0	EOD	Male	950	28	1	Positive	III	demised	Yes	0	0	5600
2011	0	EOD	Male	910	28	1	Positive		Discharged	not done
2011	54	LOD	Female	2950	37	1	Positive	V	demised	not done
2011	4	EOD	Female	3230	36	3	Positive	III	Discharged	Yes	0	6	280
2011	0	EOD	Male	2200	36	1		Ia	demised	Yes	0	0	10000
2011	9	LOD	Female	2740	40	3	Positive	III	Discharged	Yes	4640	350	270
2011	33	LOD	Male	3280	40	1	Positive	III	Discharged	Yes	1	7	0
2011	1	EOD	Female	1225	29	1	Negative	Ia	Discharged	not done
2011	18	LOD	Female	2900	34	2	Negative		Discharged	Yes	0	193	33
2011	0	EOD	Female	3400	33	1	Negative	Ia	Discharged	not done
2011	14	LOD	Male	3660	40	1	Negative	III	Discharged	Yes	0	2	11
2011	22	LOD	Female	1545		2	Positive		Discharged	Yes	370	76	3
2011	0	EOD	Male	1625	32	1	Negative		Discharged	not found
2011	1	EOD	Female	2545	32	1	Negative	III	Discharged	not found
2011	0	EOD	Female	3370	37	1	Negative	Ia	Discharged	Yes	0	1	0
2011	0	EOD	Female	1255	28	1	Positive	Ia	Discharged	Yes	0	1	250
2011	14	LOD	Female	2690	40	3	Negative	III	Discharged	Yes	48	49	0
2011	12	LOD	Male	2010	40	2	Negative	VI	demised	Yes	0	2	1000
2011	0	EOD	Male	2930	37	1	Negative	V	Discharged	not done
2011	0	EOD	Male	600	25	1	Negative	III	demised	not found
2011	1	EOD	Female	2985	36	1	Negative	Ia	Discharged	not found
2011	0	EOD	Male	3310	37	1	Negative	Ia	Discharged	Yes	3	7	2000
2011	0	EOD	Male	2435	36	1	Negative	Ia	Discharged	Yes	0	1	1800
2011	1	EOD	Female	2500	37	1		Ia	Discharged	Yes	2	1	5000
2011	13	LOD	Female	2700	36	1	Positive		demised	Yes	0	0	0
2011	0	EOD	Male	4090	39	1	Negative	Ia	Discharged	Yes	2	7	760
2011	0	EOD	Male	3175	39	1	Negative	V	Discharged	not found
2011	17	LOD	Male	2890	40	1	Negative		Discharged	Yes	0	0	10000
2011	0	EOD	Male	1360	31	1	Positive	Ia	Discharged	Yes	3	3	10000
2011	62	LOD	Male	2300	40	1	Positive	III	Discharged	Yes	0	2	0
2011	26	LOD	Female	2745	40	3	Positive	III	demised	Yes	640	0	0
2011	0	EOD	Female	3200	42	1	Positive	III	Discharged	not found
2011	20	LOD	Female	3040	40	4	Positive	III	Discharged	Yes	15	290	10000
2011	0	EOD	Male	2500	37	1		III	Discharged	Yes	2	4	400
2011	11	LOD	Female	2980	40	1	Negative	Ia	Discharged	Yes	2	1	0
2011	14	LOD	Female	2835	40	1	Negative	III	Discharged	Yes	0	7	80
2011	3	EOD	Male	2070	38	3	Positive	III	Discharged	Yes	0	2	10000
2011	0	EOD	Male	1435	28	1	Positive	III	Discharged	Yes	7	4	10000
2011	0	EOD	Female	1780	30	4	Positive	II	Discharged	Yes	56	0	6320
2011	0	EOD	Female	3100	39	1	Negative	Ia	Discharged	not done
2011	14	LOD	Male	2850	39	1	Positive	III	Discharged	Yes	0	0	480
2011	32	LOD	Female	2505	38	2	Negative	III	Discharged	Yes	1840	630	240
2011	5	EOD	Male	2260	32	3	Positive	III	Discharged	Yes	880	80	400
2011	0	EOD	Male	4025	42	4	Positive		Discharged	Yes	2	28	107
2011	66	LOD	Male	1435	28	3	Negative	III	Discharged	Yes	98	0	80
2011	23	LOD	Male	2000	35	1	Negative	Ib	demised	not done
2011	0	EOD	Male	4345	40	1	Negative	III	demised	not done
2011	0	EOD	Male	3065	40	1	Negative	Ia	Discharged	not found
2011	25	LOD	Female	1780	32	2	Positive	Ia	demised	Yes	17	9	0
2011	1	EOD	Female	2660	39	1	Negative	V	Discharged	Yes	9	3	6
2011	0	EOD	Female	3040	39	1	Negative		Discharged	Yes	0	0	195
2012	0	EOD	Male	1115	28	1	Negative	Ia	Discharged	not found
2012	0	EOD	Male	2850	39	1	Negative	III	Discharged	not found
2012	0	EOD	Male	2450	40	1			Discharged	not found
2012	3	EOD	Male	2345	37	3	Positive	Ia	Discharged	unsuitable
2012	0	EOD	Female	3635	40	1	Negative	III	Discharged	Yes	0	0	115
2012	0	EOD	Female	3545	40	4	Negative	III	Discharged	Yes	29	109	10000
2012	27	LOD	Male	3200	40	2	Negative	Ib	Discharged	Yes	1920	160	80
2012	3	EOD	Male	1845	31	3	Positive	V	Discharged	Yes	0	0	0
2012	1	EOD	Female	1085	30	1	Negative	III	demised	not done
2012	29	LOD	Female	3618	40	3	Negative	III	Discharged	Yes	208	195	10000
2012	26	LOD	Male	1115	28	1	Positive	Ia	Discharged	Yes	1	0	75
2012	6	EOD	Male	2940	40	3	Positive	III	Discharged	Yes	320	640	80
2012	0	EOD	Female	3210	40	1	Negative	III	Discharged	not found
2012	11	LOD	Female	3400	40	1	Negative		Discharged	Yes	0	5	184
2012	9	LOD	Female	3100	40	3	Negative	III	Discharged	Yes	0	733	27
2012	13	LOD	Female	3305	40	1	Negative	V	Discharged	not done
2012	1	EOD	Female	1610	30	1	Negative		Discharged	Yes	1	6	1
2012	1	EOD	Female	2160	34	1	Positive	V	Discharged	Yes	0	5	10000
2012	18	LOD	Male	2095	38	3	Positive	III	Discharged	Yes	720	1280	1920
2012	5	EOD	Male	1485	31	1	Negative	Ia	Discharged	Yes	0	6	6560
2012	87	LOD	Male	1295	27	4		Ia	Discharged	Yes	1548	36	0
2012	0	EOD	Male	3065	41	1	Negative	Ia	Discharged	Yes	0	1	0
2012	0	EOD	Male	2880	40	1	Positive	Ia	Discharged	Yes	7	1	108
2012	1	EOD	Male	2800	39	1	Negative	Ia	demised	Yes	5	2	0
2012	15	LOD	Female	2755	40	1	Positive	III	Discharged	Yes	0	0	672
2012	0	EOD	Female	2600	40	3	Positive	III	Discharged	Yes	2880	160	3680
2012	0	EOD	Male	3740	40	1	Negative	Ia	Discharged	not done
2012	1	EOD	Female	2635	35	1	Positive	Ia	Discharged	not found
2012	13	LOD	Male	2645	40	2	Positive		demised	Yes	75	15	0
2012	11	LOD	Male	2830	38	3	Positive	III	Discharged	Yes	254	247	0
2012	17	LOD	Male	2780	36	4	Positive	III	Discharged	Yes	16	9	30
2012	57	LOD	Male	1425	29	1	Positive	Ia	demised	not done
2012	0	EOD	Female	3100	40	1	Positive	III	Discharged	not done
2012	1	EOD	Male	3285	38	1	Positive	III	Discharged	not found
2012	0	EOD	Male	2870	35	1	Negative	Ia	Discharged	not found
2012	0	EOD	Female	3510	40	1	Negative	Ib	Discharged	not found
2012	0	EOD	Female	3205	40	1	Negative	Ib	Discharged	Yes	0	0	450
2012	0	EOD	Female	2705	36	1	Negative	V	demised	not done
2012	8	LOD	Female	3575	40	1	Negative	Ia	Discharged	Yes	0	4	10000
2012	0	EOD	Female	955	28	1	Negative	Ia	demised	Yes	0	3	10000
2012	0	EOD	Male	2100	33	1	Negative	Ia	Discharged	Yes	0	0	0
2012	0	EOD	Male	1530	35	1	Negative	Ia	Discharged	Yes	0	0	10000
2012	17	LOD	Female	2220	36	3	Negative	III	demised	Yes	792	968	0
2012	0	EOD	Female	3635	42	1	Negative	Ib	demised	unsuitable
2012	0	EOD	Female	1340	36	1	Positive	Ia	Discharged	Yes	0	0	10000
2012	0	EOD	Male	3055	41	1	Negative	III	Discharged	Yes	6	6	165
2012	13	LOD	Female	2770	40	3	Positive	III	demised	Yes	55	3	0
2012	16	LOD	Male	3580	40	3	Negative	Ia	Discharged	Yes	220	0	6
2012	15	LOD	Female	3370	40	1	Positive	III	Discharged	Yes	0	2	500
2012	49	LOD	Male	2900	40	1	Negative	Ib	Discharged	Yes	0	0	0
2012	0	EOD	Female	775	26	1	Positive	III	demised	not found
2012	0	EOD	Female	2685	37	1	Negative	Ia	Discharged	Yes	0	2	17
2012	5	EOD	Male	3065	40	2	Positive		demised	Yes	70	0	0
2012	0	EOD	Male	3070	42	1	Negative	III	Discharged	unsuitable
2012	8	LOD	Male	2740	36	3	Negative	III	Discharged	Yes	4240	52	0
2012	0	EOD	Male	3220	38	1	Negative	Ia	Discharged	not done
2012	0	EOD	Male	3270	38	1	Negative	Ia	Discharged	not done
2012	0	EOD	Male	3560	41	1	Negative	Ib	Discharged	Yes	2	0	700
2012	0	EOD	Male	3535	36	1	Negative	Ia	Discharged	Yes	0	0	0
2012	10	LOD	Female	4420	40	1	Negative	III	Discharged	Yes	0	0	280
2012	10	LOD	Female	3010	40	3	Positive	Ia	Discharged	Yes	166	14	256
2012	0	EOD	Female	3005	40	1	Negative	Ia	Discharged	Yes	0	1	110
2012	0	EOD	Female	2710	38	1	Negative	Ia	Discharged	Yes	0	2	320
2012	25	LOD	Male	3550	37	1		Ia	Discharged	not done
2012	18	LOD	Male	3700	40	2	Positive	III	Discharged	Yes	3386	694	320
2012	1	EOD	Female	3250	37	2	Negative	III	Discharged	Yes	0	1	6
2012	0	EOD	Female	2790	39	1	Positive	II	Discharged	not found
2012	0	EOD	Female	3080	40	4	Negative		Discharged	Yes	43	0	216
2012	0	EOD	Male	3320	38	1	Negative		Discharged	not found
2012	1	EOD	Male	3220	34	1	Negative	III	Discharged	Yes	19	0	4560
2012	0	EOD	Female	3190	39	1	Negative	Ia	Discharged	Yes	0	0	7680
2012	0	EOD	Male	3570	38	1	Positive	III	Discharged	not found
2012	0	EOD	Female	3250	39	1	Negative	III	Discharged	not found
2012	62	LOD	Male	3500	40	1	Negative	III	Discharged	Yes	0	1	0
2012	13	LOD	Male	3000	34	1	Positive	III	Discharged	Yes	0	0	0
2012	15	LOD	Male	3020	35.3	1	Negative		Discharged	Yes	0	0	0
2012	0	EOD	Male	2605	39.5	1	Negative	III	Discharged	Yes	5	2	780
2012	0	EOD	Male	1210	31	1	Negative	Ia	Discharged	Yes	0	1	640
2012	7	LOD	Female	2770	37	3	Positive	Ia	demised	Yes	1440	0	0
2012	0	EOD	Female	2720	39	1	Negative	Ia	Discharged	Yes	0	2	0
2012	0	EOD	Male	2895	40	1	Positive	Ia	Discharged	Yes	8	0	66
2012	1	EOD	Female	2780	40	3	Positive	III	Discharged	Yes	7120	2220	0
2012	0	EOD	Female	3420	40	1	Negative	Ia	demised	not done
2012	15	LOD	Male	2895	40	3	Positive	Ia	Discharged	Yes	10001	15	0
2012	11	LOD	Male	3400	40	4	Positive	Ia	Discharged	Yes	610	135	112
2013	15	LOD	Male	2700	40	3	Positive	III	Discharged	Yes	0	9	0
2013	53	LOD	Male	3040	40	2	Negative		Discharged	Yes	1200	160	800
2013	11	LOD	Female	2700	39	2	Positive	Ia	Discharged	Yes	1590	490	10000
2013	0	EOD	Female	3100	41.2	1	Negative	Ib	Discharged	Yes	12	0	3440
2013	1	EOD	Male	1685	33	1	Negative	III	Discharged	Yes	0	1	800
2013	3	EOD	Male	3380	38	3	Negative	Ia	Discharged	Yes	175	75	240
2013	0	EOD	Female	1265	32	1	Negative	Ia	Discharged	Yes	1	10	10000
2013	0	EOD	Male	3390	37	1	Positive	III	Discharged	Yes	0	0	0
2013	0	EOD	Female	2860	38	4	Negative	Ia	Discharged	Yes	14	24	10000
2013	0	EOD	Male	4155	40	1	Positive	Ia	Discharged	Yes	0	0	15
2013	46	LOD	Female	3530	42	2	Positive	V	Discharged	Yes	8	62	3
2013	0	EOD	Female	3535	40	1	Negative	Ia	demised	Yes	0	2	76
2013	0	EOD	Male	4150	40.5	1	Negative	Ib	Discharged	Yes	0	2	0
2013	7	LOD	Female	2700	39	3	Positive	III	Discharged	Yes	30	131	0
2013	1	EOD	Female	3510	41.5	1	Negative	III	Discharged	Yes	0	4	0
2013	0	EOD	Female	3210	40.4	1	Negative	V	Discharged	Yes	0	5	7120
2013	11	LOD	Male	3200	40	3	Positive	III	Discharged	Yes	1362	101	85
2013	8	LOD	Male	2455	34.2	4	Negative	V	Discharged	Yes	0	20	28
2013	22	LOD	Male	2915	40	2	Positive	Ia	Discharged	Yes	104	0	12
2013	0	EOD	Male	2835	42	1	Negative	V	Discharged	Yes	0	0	0
2013	7	LOD	Female	3575	40	1	Negative	III	Discharged	Yes	0	0	17
2013	11	LOD	Female	2430	38.3	3	Positive	III	Discharged	Yes	800	2	25
2013	23	LOD	Female	2060	40	2	Negative	Ia	demised	Yes	240	10	800
2013	62	LOD	Male	1200	28	1	Negative	III	Discharged	Yes	0	2	1
2013	0	EOD	Male	2370	34	1	Negative	Ia	Discharged	Yes	0	0	7
2013	1	EOD	Male	2965	40	1	Positive	V	Discharged	Yes	1	6	344
2013	0	EOD	Male	3160	40	1	Negative	III	demised	Yes	0	0	10000
2013	0	EOD	Female	1835	34	1	Positive	Ia	Discharged	Yes	0	0	6
2013	0	EOD	Female	3270	38.4	1	Negative	Ia	Discharged	Yes	0	0	2240
2013	0	EOD	Male	3845	38.6	1	Negative	Ia	Discharged	Yes	0	0	2
2013	0	EOD	Female	740	25	1	Negative	III	demised	not done
2013	29	LOD	Female	2535	42	1	Positive	Ia	Discharged	Yes	0	0	0
2013	19	LOD	Female	2795	40	3	Positive	III	Discharged	Yes	3680	0	0
2013	3	EOD	Male	4360	39	1	Negative	Ia	demised	Yes	0	0	0
2013	12	LOD	Male	3060	40.2	3	Negative	III	Discharged	Yes	2480	0	310
2013	16	LOD	Male	2925	40.2	4	Negative	Ia	Discharged	Yes	9	19	10000
2013	13	LOD	Male	3100	40	2	Positive	III	Discharged	Yes	50	5	240
2013	0	EOD	Female	1650	32	1	Positive	Ia	Discharged	Yes	1	1	10
2013	1	EOD	Female	3600	40.2	1	Negative	Ia	Discharged	Yes	0	3	24
2013	0	EOD	Female	1700	31	1	Negative	III	Discharged	Yes	0	0	1
2013	0	EOD	Female	830	28	1	Negative	Ia	demised	not done
2013	10	LOD	Male	2995	41.3	2	Positive	Ia	Discharged	Yes	845	350	0
2013	0	EOD	Male	3010	36.3	1	Negative	Ia	Discharged	Yes	0	0	10000
2013	12	LOD	Female	2055	33	2	Positive	III	Discharged	Yes	878	0	0
2013	13	LOD	Male	3320	41.3	1	Positive	III	Discharged	Yes	0	1	0
2013	12	LOD	Male	2375	41.3	3	Positive	Ia	Discharged	Yes	1840	0	1520
2013	0	EOD	Male	1300	29.5	1	Negative	V	Discharged	Yes	0	0	0
2013	0	EOD	Male	1670	32	4	Positive	IV	Discharged	Yes	220	30	10000
2013	0	EOD	Male	2880	38	1	Negative	Ia	Discharged	Yes	0	0	36
2013	0	EOD	Male	2830	35	1	Negative	Ia	Discharged	Yes	0	6	382
2013	0	EOD	Female	3275	39	1	Negative	Ia	Discharged	Yes	0	1	0
2013	0	EOD	Male	1095	26	1		Ia	demised	not done
2013	0	EOD	Female	1370	31	1	Negative	III	demised	not done
2013	30	LOD	Male	1725	34	1	Negative	Ia	Discharged	Yes	2	0	0
2013	17	LOD	Male	3525	40	1	Positive	III	Discharged	Yes	13	1	1840
2013	13	LOD	Male	3090	38.3	2	Negative	III	demised	Yes	141	21	3
2013	61	LOD	Male	1790	33	1	Positive	III	Discharged	unsuitable
2013	74	LOD	Female	1070	28	2	Positive	III	Discharged	Yes	62	8	13
2013	0	EOD	Male	3895	40.5	1	Positive	Ia	Discharged	Yes	0	0	1
2013	1	EOD	Female	2200	36	1	Negative	II	Discharged	Yes	0	1	452
2013	14	LOD	Female	3215	39.2	4	Positive	Ia	Discharged	Yes	11	47	10000
2013	39	LOD	Male	2800	41.2	2	Negative		Discharged	Yes	95	19	0
2013	7	LOD	Female	3025	40.6	1	Negative	III	Discharged	Yes	0	0	0
2013	0	EOD	Female	3020	40.3	1	Negative	Ia	Discharged	Yes	1	2	150
2013	0	EOD	Female	2480	38	1	Positive	Ia	Discharged	not done
2013	16	LOD	Male	3480	40	2	Positive	III	Discharged	Yes	1200	160	0
2013	0	EOD	Female	3420	38	1	Negative	Ia	Discharged	Yes	0	0	0
2013	0	EOD	Male	3545	41.3	1	Negative	III	Discharged	Yes	0	2	980
2013	0	EOD	Male	1725	32	1	Negative	V	demised	Yes	0	0	0
2013	0	EOD	Female	1085	28.3	1	Negative	V	Discharged	Yes	2	3	95
2013	37	LOD	Male	2700	40	1	Negative	Ia	Discharged	Yes	0	0	960
2013	33	LOD	Male	3200	42.5	3	Positive	III	Discharged	Yes	140	190	240
2013	0	EOD	Male	2960	40.6	1	Negative	II	Discharged	Yes	0	0	2
2013	0	EOD	Male	770	25.5	1	Negative	V	demised	not done
2013	15	LOD	Female	2905	40	1	Negative	III	Discharged	Yes	0	0	0
2013	0	EOD	Male	2150	32	1	Negative	Ia	demised	not done
2013	0	EOD	Male	3000	36	1	Negative	III	Discharged	Yes	0	0	114
2013	13	LOD	Male	2720	40	3	Positive	Ia	demised	Yes	0	0	0
2013	19	LOD	Male	2415	36	2	Negative	III	demised	Yes	120	80	0
2013	0	EOD	Female	3275	39	1	Negative	Ia	Discharged	Yes	0	9	0
2013	0	EOD	Female	2590	38	1	Negative	V	Discharged	Yes	0	0	0
2013	40	LOD	Female	3735	40	2	Negative	Ia	Discharged	Yes	31	6	4
2013	8	LOD	Male	3220	39	3	Negative	III	Discharged	Yes	630	50	8
2013	12	LOD	Female	2420	38	1	Positive	III	Discharged	Yes	0	1	0
2013	86	LOD	Male	965	28	1	Negative	III	Discharged	Yes	0	2	0
2013	0	EOD	Female	850	28	1	Positive	III	demised	Yes	0	0	0
2014	22	LOD	Male	2690	40	2	Positive	III	Discharged	Yes	0	0	10000
2014	0	EOD	Male	3250	40	1	Negative	III	Discharged	Yes	0	0	0
2014	0	EOD	Male	1515	32	1	Negative	III	Discharged	Yes	0	0	0
2014	48	LOD	Male	3200	38	1	Positive	III	Discharged	Yes	0	0	0
2014	0	EOD	Female	2520	38.3	4	Positive	III	Discharged	Yes	39	37	10001
2014	0	EOD	Female	3605	40	1	Negative	III	Discharged	Yes	0	0	22
2014	0	EOD	Female	3330	39	1	Negative	III	Discharged	Yes	0	0	0
2014	0	EOD	Female	2820	37.4	1	Negative	V	Discharged	Yes	0	0	0
2014	62	LOD	Male	2320	36	1	Positive	Ia	Discharged	Yes	0	0	0
2014	24	LOD	Male	1350	34	1	Negative	Ib	Discharged	Yes	0	0	0
2014	8	LOD	Female	3230	36	1	Positive	III	Discharged	Yes	4	12	2120
2014	29	LOD	Male	3350	39	1	Negative	V	Discharged	Yes	0	6	10000
2014	8	LOD	Male	2870	38.2	3	Negative	III	Discharged	Yes	164	0	12
2014	0	EOD	Female	3215	39.1	1	Negative	Ia	demised	unsuitable
2014	15	LOD	Female	3040	40	1	Negative	III	Discharged	Yes	1	3	101
2014	0	EOD	Female	3550	41	1	Positive	Ib	Discharged	not done
2014	0	EOD	Male	3365	39.4	1	Negative	V	Discharged	not done
2014	13	LOD	Male	3205	39	3		Ia	demised	Yes	19	0	0
2014	22	LOD	Female	1055	26	1	Positive	Ia	demised	not done
2014	0	EOD	Male	490	23.1	1	Negative	V	demised	not done
2014	29	LOD	Female	3155	42	1	Negative	III	Discharged	Yes	0	0	0
2014	0	EOD	Female	3580	37	1	Negative	III	Discharged	not done
2014	9	LOD	Female	3285	38	3	Positive	Ia	Discharged	Yes	128	11	80
2014	7	LOD	Female	2660	39.6	4	Positive	III	Discharged	Yes	880	0	6640
2014	0	EOD	Male	1240	30.4	1	Positive	II	demised	Yes	0	0	10000
2014	30	LOD	Female	2510	40	1	Negative	III	Discharged	Yes	0	0	0
2014	0	EOD	Male	3070	38.4	1	Positive	III	Discharged	Yes	0	0	0
2014	0	EOD	Male	3055	40.6	1	Negative	Ia	Discharged	Yes	0	0	19
2014	0	EOD	Male	3270	40.1	1	Negative	II	Discharged	not done
2014	0	EOD	Male	3125	42.2	1	Negative	V	Discharged	Yes	2	1	47
2014	1	EOD	Male	2850	36.3	1	Positive	Ia	Discharged	not done
2014	0	EOD	Male	3735	41	1	Negative	Ia	Discharged	not done
2014	0	EOD	Male	2530	37	1	Negative	V	Discharged	not done
2014	0	EOD	Male	1160	28	1	Negative	V	demised	Yes	0	11	10000
2014	0	EOD	Female	3960	40	1	Negative	II	Discharged	Yes	10	0	10000
2014	0	EOD	Female	2845	39	1	Negative	V	demised	not done
2014	6	EOD	Male	2550	33	3	Positive	Ia	Discharged	Yes	7	13	23
2014	0	EOD	Male	2000	35	1	Positive	III	Discharged	not done
2014	0	EOD	Female	1400	28	1	Negative	Ia	demised	Yes	1	11	0
2014	36	LOD	Male	2180	38	2	Negative	III	Discharged	Yes	1240	0	33
2014	33	LOD	Male	2920	37	2	Positive	III	Discharged	Yes	1428	252	10
2014	17	LOD	Male	4000	38	3	Positive	Ia	Discharged	Yes	326	0	59
2014	0	EOD	Female	3250	40	1	Negative	Ia	Discharged	Yes	1	0	44
2014	8	LOD	Female	2200	36	3	Positive	III	Discharged	Yes	1240	0	356
2014	10	LOD	Male	3690	37	3	Positive	III	demised	Yes	84	0	0
2014	43	LOD	Male	2530	38	1	Positive	Ia	Discharged	Yes	0	0	0
2014	49	LOD	Male	3860	40	2	Negative	Ia	Discharged	Yes	210	0	24
2014	3	EOD	Female	3030	40	1	Negative	Ia	Discharged	Yes	1	7	0
2014	0	EOD	Male	2530	36	1	Positive	II	Discharged	Yes	3	2	10000
2014	54	LOD	Female	1530	32	3	Positive	III	Discharged	Yes	524	0	19
2014	39	LOD	Female	1160	33	4	Negative	Ia	Discharged	Yes	13	0	10000
2014	0	EOD	Female	3155	41	1	Negative	III	Discharged	not done
2014	8	LOD	Female	3255	40	3	Positive	III	Discharged	Yes	320	0	0
2014	1	EOD	Male	3445	40	4	Negative	IV	Discharged	Yes	0	59	10000
2014	0	EOD	Male	1965	34	1	Negative	III	Discharged	Yes	2	4	1860
2014	1	EOD	Male	3000	40	1	Negative	III	Discharged	Yes	0	2	94
2014	0	EOD	Female	3280	37	1	Negative	III	Discharged	not done
2014	2	EOD	Female	2805	37	3	Negative	Ia	demised	Yes	105	35	15
2014	7	LOD	Male	1265	27	4	Negative	II	Discharged	Yes	21	2	480
2014	10	LOD	Male	2800	40	2	Positive	III	Discharged	Yes	142	0	25
2014	8	LOD	Female	4205	41	1	Negative	Ia	Discharged	Yes	0	0	85
2014	0	EOD	Male	2940	38	4	Positive	III	Discharged	Yes	14	16	2260
2014	20	LOD	Female	3015	40	1	Positive	V	Discharged	not done
2014	14	LOD	Female	3115	41	3	Positive	III	Discharged	Yes	213	0	7
2014	0	EOD	Female	2985	39	4	Negative	V	demised	Yes	35	28	10000
2014	4	EOD	Male	2830	40	2	Negative	II	Discharged	Yes	0	0	0
2014	0	EOD	Male	2915	38	1	Negative	III	Discharged	not done
2014	0	EOD	Male	3685	40	1	Negative	III	Discharged	Yes	0	0	1440
2014	9	LOD	Male	3185	40	1	Positive	III	demised	not done
2014	10	LOD	Female	3245	40	1	Negative	III	Discharged	Yes	0	0	0
2014	38	LOD	Female	2440	40	1	Positive	III	Discharged	Yes	0	0	10000
2014	9	LOD	Male	2630	40	3	Positive	III	Discharged	Yes	42	1	11
